# Supplementary material for: Effects of Age and Popularity of Sport on Differences among Wrestlers’ Parental Support: An Exploratory Study
Source: J Funct Morphol Kinesiol. 2023 May 15;8(2):65. doi: 10.3390/jfmk8020065 (PMC10204366; doi:10.3390/jfmk8020065)
Supplement: Supplementary file 1 [file jfmk-08-00065-s001.zip]

Archive with 2 entries (2 files):
- supplementary materials-data.xlsx
- supplementary materials-Figures.pdf
